# Supplementary material for: A Comprehensive Profiling of Cellular Sphingolipids in Mammalian Endothelial and Microglial Cells Cultured in Normal and High-Glucose Conditions
Source: Cells. 2022 Sep 30;11(19):3082. doi: 10.3390/cells11193082 (PMC9563724; doi:10.3390/cells11193082)
Supplement: Supplementary file 1 [file cells-11-03082-s001.zip]

Archive with 1 entries (1 files):
- cells-1848924-supplementary.pdf
